# Supplementary material for: Genome-Wide Association Study of Milk Composition in Karachai Goats
Source: Animals (Basel). 2024 Jan 21;14(2):327. doi: 10.3390/ani14020327 (PMC10812594; doi:10.3390/ani14020327)
Supplement: Supplementary file 1 [file animals-14-00327-s001.zip]

Archive with 1 entries (1 files):
- animals-2760852-supplementary.pdf
